# Supplementary material for: Electronic application for rabies management improves surveillance, data quality, and investigator experience in Haiti
Source: Front Vet Sci. 2023 Mar 31;10:1052349. doi: 10.3389/fvets.2023.1052349 (PMC10103903; doi:10.3389/fvets.2023.1052349)
Supplement: Supplementary file 3 [file Data_Sheet_3.xlsx]

## Sheet: Title
Haiti Animal Rabies Surveillance Program (HARSP)
Cost-effectiveness evaluation of pIBCM in Haiti (National)
Governmental perspective
2021-11-21
Authors: Caroline Schrodt, Ryan Wallace
*This spreasheet is a beta test version. It has not been officially cleared by the funding agency. The use of this version is for testing purposes only. The methodology used, findings, and conclusions produced from this software are those of the authors and do not necessarily represent the views of the Centers for Disease Control and Prevention.

## Sheet: Assumptions
	Cost-effectiveness evaluation of a novel animal rabies surveillance program in Haiti
	Cost-effectiveness evaluation of pIBCM in Haiti (National)
	Updated:	2021-11-21
	Study perspective:	Government
	Note:	The default values correspond to the evaluation of HARSP in year 2014
	Instructions:		Blue tabs indicate sheets were program data are required
			White cell: user can modify content
			Grey cell: do not modify content
	Main assumptions:
1	The same share of patients seeked medical healthcare in the four scenarios analyzed
2	The same number of PEP vaccines doses (5) are recommended in all scenarios analyzed
3	Patients with potential rabies exposure in Haiti have the same compliance with PEP treatment as those who are exposed to suspected rabid dogs in HARSP. The same applies to RIG.
4	All severe exposures (category III of contact with suspect rabid animal) would be given RIG in HARPS and WHO recommendations and guidelines
5	Any patient who received PEP treatment did not develop rabies, independent of the patient's compliance with the PEP treatment (i.e., the number of vaccine doses received). The probability that a patient develops rabies does not vary in the current model based on whether the patient got RIG or did not.
6	The adjustment factor for reported rabid animal bites is 1. We are assuming that HARSP detected all potential human rabies cases in the study area.
7	The categories of rabies infection (i.e., confirmed, probable, suspected, and negative) are used only as a reference. HARSP is the only scenario in which this information would be known; under WHO recommendations and in the current scenario in Haiti, all patients would be treated as a "suspected" rabid exposure.
8	The total potential exposures to rabies only include the population that participated in the HARSP program, and the distribution of confirmed, probable, suspected, and negative cases is the same for all scenarios analyzed.
9	If >95% of reported potential exposures to rabies virus were bites, we assumed that all exposure were bites (category III by WHO standards).
10	The age distribution of fatal human rabies infections in Tanzania (Cleaveland et al. 2002) is equivalent to that of the study area in Haiti. We considered other scenarios (Mexico and Ethopia), but the data was less complete and the age distribution similar
11	Years of life lost from rabies are considered for the individuals' lifetime and not only for the 5 years of the project intervention.
12	We used life expectancy based on the lowest age-specific death rates recorded across countries in 2010, following Global Burden of Disease 2010 methods (Murray et al. 2012. The Lancet 380, 2063-2066).
13	We are using constant dollars (no inflation) and a discount rate of 3% for capital investments (Drummond et al. 2005)
14	We are only including the costs of outpatient visits; we are not including any costs of hospitalization (but they can be easily added)
15	We assumed one outpatient visit per PEP vaccine dose
16	The costs of training are prorated through the time frame (5 years, but it can be modified in the definitions worksheet) of the project evaluation (with no adjustment for inflation or discounting since the investment is on the first year)
17	Costs of rabies surveillance and diagnostic in current Haiti correspond to Pre-HARSP implementation (NBCM). Cost estimates are based on personnel, equipment, and surveillance and diagnostic activities in place in Haiti prior to the program: (1) For the diagnostic facility: Haiti had regular a freezer, light microscope, 60% of the costs of equipment maintenance (compared with HARSP), $200 in reage…
18	We assumed that the costs of the rabies surveillance and diagnostic for WHO were the same as those for Haiti pre-HARSP (NBCM)
	References used in the spreadsheet
1	Acharya, A., Diaz-Ortega, JL, Tambini, G., de Quadros, C., and Arita, I. 2002 Cost-effectiveness of measles elimination in Latin America and the Caribbean: a prospective analysis. Vaccine, 20, 3332-3341.
2	Centers for Disease Control and Prevention 2012. Rabies. Available at http://www.cdc.gov/rabies/index.html (Accessed December 29 2015)
3	Cleaveland, S, Fevre, EM, Kaare, M, and Coleman, PG. 2002. Estimating human rabies mortality in the United Republic of Tanzania from dog bite injuries. Bulletin of the World Health Organization, 80, 304-310.
4	Drummond, MF, Sculpher, MJ, Torrance, GW, O'Brien, BJ, Stoddart, GL. 2005. Methods for the economic evaluation of healthcare programs. Third edition. Oxford, UK: Oxford University Press.
5	Eng et al. 1993. Urban epizootic of rabies in Mexico: epidemiology and impact of animal bite injuries . Bulletin of the World Health Organization, 71 (5), 615-624
6	FedTravel 2015 Per Diem Rates. Available at http://www.fedtravel.com/travel-tools/per-diem-rates.html (Accessed December 28 2015)
7	Hampson K, Coudeville L, Lembo T, et al. 2015. Estimating the global burden of endemic canine rabies. PLoS Neglected Tropical Diseases, 9(4), e3709.
8	Hampson K, Dushoff J, Cleaveland S, et al. 2009. Transmission dynamics and prospects for the elimination of canine rabies. PLoS Biology 2009; 7(3): e1000053.
9	Institute Haitien de Statistique et D’Informatique (IHSI). 2012. Population totale, population de 18 ans et plus menages et densites estimes en 2012. Direction des Statistiques Demographiques et Sociales, Janvier 2012. Available at: http://www.ihsi.ht/pdf/projection/DOC_POPTLE18_MENEST2012.pdf (Accessed December 22, 2015)
10	Kayak. 2015. Flights. Round-trip, ATL-PAP (prices vary constantly). Available at: www.kayak.com/flights (Accessed December 30, 2015)
11	Knobel DL, Cleaveland S, Coleman PG, et al. 2005. Re-evaluating the burden of rabies in Africa and Asia. Bulletin of the World health Organization. 83(5): 360-8.
12	Kvsupply. 2016. Dog supplies, canine medications. Available at: http://products.kvsupply.com (Accessed January 5, 2016)
13	Marseille, E., Larson, B., Kazi, DS, Kahn, JG, and Rosen, S. 2015. Thresholds for the cost-effectiveness of interventions: alternative approaches. Bulletin of the World Health Organization, 93:118-124. Available at: http://www.who.int/bulletin/volumes/93/2/14-138206/en/ (Accessed Jan 6, 2015)
14	Millien, MF, Pierre-Louis, JB, Wallace, R, Caldas, E, et al. 2015. Control of dog mediated human rabies in Haiti: no time to spare. PLoS Neglected Tropical Diseases, 9(6), e3806.
15	Murray CJL, Ezzati M, Flaxman AD, et al. 2012. GBD 2010: design, definitions, and metrics. The Lancet, 380, 2063–66.
16	Murray, CJL, et al. 2013 Disability-adjusted life years (DALYs) for 291 diseases and injuries in 21 regions, 1990-2010: a systematic analysis for the Global Burden of Disease Study 2010. The Lancet, 380 (9859) 2197-2223.
17	Murray, CJL. 1994. Quantifying the burden of disease: the technical basis for disability-adjusted life years. WHO Bulletin, 72, 427-445.
18	Naghavi et al. 2015. Global, regional, and national age-specific all-cause and cause-specific mortality for 240 causes of death, 1990-2013: a systematic analysis for the Global Burden of Disease Study 2013. The Lancet, 385 (9963)117-171.
19	Shim E, Hampson K, Cleaveland S, Galvani AP. Evaluating the cost-effectiveness of rabies post-exposure prophylaxis: a case study in Tanzania. Vaccine. 2009; 27:7167–72
20	Shopmedvet. 2016. Medical and veterinary supplies. Available at: http://www.shopmedvet.com/product/ (Accessed January 5, 2016)
21	Sudarshan MK, et al. (2007) Assessing the burden of human rabies in India: results of a national multi-center epidemiological survey. Int. J Infect Dis 11(1):29 –35. (From Zinsstag et al. 2009)
22	US Department of Commerce, Bureau of Economic Analysis: http://www.bea.gov/iTable/iTable.cfm?reqid=9&step=3&isuri=1&903=13#reqid=9&step=3&isuri=1&904=2000&903=13&906=a&905=2015&910=x&911=0 (Accessed December 22, 2015)
23	Wallace RM, Reses H, Franka R, et al. Establishment of a canine rabies burden in Haiti through the implementation of a novel surveillance program. PLoS Neglected Tropical Diseases 2015. 9(11), e4245.
24	World Bank. Data. GDP per capita (current US$). 2015. http://data.worldbank.org/indicator/NY.GDP.PCAP.CD (accessed 22 December 2015 ).
25	World Bank 2016. Data. Health expenditure per capita (current US$). Available at: http://data.worldbank.org/indicator/SH.XPD.PCAP (accessed Feb 10, 2016)
26	World Health Organization 2015. Global Health Observatory data repository. Life expectancy, data by country. Available at: http://apps.who.int/gho/data/node.main.688?lang=en (Accessed December 29, 2015)
27	World Health Organization 2015. "WHO-CHOICE. Choosing interventions that are cost-effective." Retrieved November 20, 2015, from http://www.who.int/choice/en/.
28	World Health Organization 2013. WHO Guide for Rabies Pre and Post Exposure Prophylaxis in Humans. Available at: http://www.who.int/rabies/WHO_Guide_Rabies_Pre_Post_Exposure_Prophylaxis_Humans_2013.pdf (Accessed December 22 2015)
29	Yimer E, Newayeselassie B, Teferra G, Mekonnen Y, Bogale Y, Zewde B, et al. 2002. Situation of rabies in Ethiopia: a retrospective study 1990-2000. Ethiopian Journal of Health Development, 16,105-12.
30	Zinsstag J, Dürr S, Penny M, et al. Transmission dynamics and economics of rabies control in dogs and humans in an African city. Proceedings of the National Academy of Sciences 2009; 106(35): 14996-5001.

## Sheet: HARSP_data
User data definitions for the analysis of the intervention
Cost-effectiveness evaluation of pIBCM in Haiti (National)
Epidemiological input data from the Haiti Animal Rabies Surveillance
HARSP data	Units	Value		Suggested values	Source
Study population	N	12194		837	HARSP data
Time frame for analysis	Years	5.6		5	Definition
Share of PEP treatment paid for by the government	%	0.5		0.5	Assumption
Human exposures to rabies
Confirmedᵖ	N	257		33	HARSP data
Probableᵖ	N	892		59	HARSP data
Suspectedᵖ	N	2018		166	HARSP data
Negativeᵖ	N	9362		579	HARSP data
Type of exposure (share)ᵚ (needs to add to 100%)					WHO (2013)
Category I	%	0		0	Assumption
Category II	%	0.0432173		0.18	Wallace et al. 2015
Category III (needs to add to 100%)	%	0.956783		0.82	HARSP data
Average PEP vaccines administered (HARSP)
Confirmed	N	4		4.3	HARSP data
Probable	N	2.6		2.4	HARSP data
Suspected	N	2.6		3	HARSP data
Negative	N	2.6		2.7	HARSP data
Age distribution of rabies cases and exposuresᵡ
0-4	%	0.0879828		0.0879828	Cleveland et al. 2002
5-9	%	0.184549		0.184549	Cleveland et al. 2002
10-14	%	0.182403		0.182403	Cleveland et al. 2002
>15	%	0.545064		0.545064	Cleveland et al. 2002
Notes:
ᵚ If Category III represents >=95% of cases, we assumed that all cases were Category III. Otherwise, we use weights for WHO recommendations and HARSP recommendations. The types of contact are following WHO (2016) PEP recommendations. Category I: touching or feeding animals, licks on the skin. Category II: nibbling of uncovered skin, minor scratches or abrasions without bleeding, licks on broken s…
ᵖ The categories of rabies infection (i.e., confirmed, probable, suspected, and negative) are used only as a reference. HARSP is the only scenario in which this information would be known; under WHO recommendations and in the current scenario in Haiti, all patients would be treated as "suspected" rabid exposure.

## Sheet: Scenarios
User data definitions for the analysis of the intervention
Cost-effectiveness evaluation of pIBCM in Haiti (National)
Definition of comparison scenarios for patients with suspected rabies exposure
Comparison scenarios	Units	NBCM	HARSPᵋ
Healthcare seeking behavior
Share of patients who seek medical careᵟ	%	0.54	0.82
Seek med.care with active bite investig.ᵠ	%	0	0.17
Share who did not seek care, despite HARSP adviceᵚ	%		0.01
Of patients who seek care, % that start PEP
Confirmedᵖ	%	0.18	0.94
Probableᵖ	%	0.44	0.67
Suspectedᵖ	%	0.41	0.86
Negativeᵖ	%	0.39	0.75
PEP treatment
PEP (recommended vaccine doses)	N doses	5	5
Of those who start PEP vaccines, % complianceᵝ
Confirmedᵖ	%	0.35	0.83
Probableᵖ	%	0.35	0.52
Suspectedᵖ	%	0.35	0.35
Negativeᵖ	%	0.35	0.43
Rabies immunoglobulin (RIG)	N	0	0
Of those who get PEP vaccines, % receive RIG
Confirmedᵖ	%	0.125	0.11
Probableᵖ	%	0.125	0
Suspectedᵖ	%	0.125	0.125
Negativeᵖ	%	0.125	0.13
Notes:
NBCM denotes no bite case management. WHOr denotes World Health Organization recommendations and guidelines for rabies treatment. HARSPr denotes Haiti Animal Rabies Surveillance Program (HARSP) recommendations and guidelines for implementation of the program and rabies treatment.
ᵖ The categories of rabies infection (i.e., confirmed, probable, suspected, and negative) are used only as a reference. HARSP is the only scenario in which this information would be known; under WHO recommendations and in the current scenario in Haiti, all patients would be treated as "suspected" rabid exposure.
ᵋ HARSP recommendations for PEP are to vaccinate 100% of confirmed, probable, and suspected rabies cases.
ᵟ Out of the total sample of patients who were reported to HARSP (by any means), which percentage were reported to HARSP from a medical institution in Haiti? The estimates reported here correspond to the aggregate numbers for 2014 and 2015. Number of patients directed from the health system to HARSP: 1231; number of patients derived from veterinarians directly to HARSP: 435; number of patients fr…
ᵠ Seek med.care with active bite investig. denotes the share of patients who seek medical care as a result of active bite investigations following a bite report from a suspected rabid dog.
ᵝ Assumption: patients with potential rabies exposure in Haiti have the same compliance with PEP treatment as those who are exposed to suspected rabid dogs in HARSP, adn the same applies to RIG. The estimates of the share of patients who comply with PEP vaccination schedules were based on HARSP data as of December 31, 2015.
ᵡ Age distribution is based on the annual incidence of rabies deaths, predicted based on active surveillance (Cleaveland et al. 2002). Suggested values for the estimates of the share of cases are based on the age distribution of Haiti, assuming the same incidence rates of rabies apply in Haiti
ᵚ The estimate of the share of people who did not seek medical care following a animal bite, despite HARSP's advice was obtained from a community survey by Etheart et al. 2016 currently in CDC clearance)
Worksheet sources:
Centers for Disease Control and Prevention 2015. Rabies. What care will I receive? Wound care. Available at http://www.cdc.gov/rabies/medical_care/index.html (Accessed December 29, 2015)
Cleaveland, S., Fevre, EM, Kaare, M, and Coleman, PG. 2002. Estimating human rabies mortality in the United Republic of Tanzania from dog bite injuries. Bulletin of the World Health Organization, 80, 304-310.
Wallace RM, Reses H, Franka R, et al. Establishment of a canine rabies burden in Haiti through the implementation of a novel surveillance program. PLoS Neglected Tropical Diseases 2015. 9(11), e4245.
WHO 2013. WHO Guide for Rabies Pre and Post Exposure Prophylaxis in Humans. Available at: http://www.who.int/rabies/WHO_Guide_Rabies_Pre_Post_Exposure_Prophylaxis_Humans_2013.pdf (Accessed December 22 2015)

## Sheet: Program_cost
Intermediate results: capital and operational costs
Cost-effectiveness evaluation of pIBCM in Haiti (National)
Governmental perspective
Summary of annual costs by scenario (US$)*
Animal rabies diagnostic facility	NBCMᵠ	HARSPᵋ
Animal rabies diagnostic facility	5183.64	72352.5
Capital costs	1787.1	23491.4
Operational costs	1435	38836
Personnel	1961.54	10025.1
Animal rabies surveillance program	10804.4	141373
Capital costs	43.6709	9651.27
Operational costs	6272.77	57234.1
Personnel	4488	74488
Required trainings HARSP	0	42598.4
Operational costs	0	34272
Personnel	0	8326.42
Total annual costs	15988.1	256324
Notes: Full Program Cost per Investigation		21.0205
NBCM denotes no bite case management. WHOr denotes World Health Organization recommendations and guidelines for rabies treatment. HARSPr denotes Haiti Animal Rabies Surveillance Program (HARSP) recommendations and guidelines for implementation of the program and rabies treatment.
The cost worksheets (Help$Diagn, Help$Surv, and Help$Train) can be used to estimate the costs of each scenario. Once you fill the worksheets, a summary of the costs will appear on the table below (Cost estimate help)
ᵠ Costs of rabies surveillance and diagnostic in current Haiti correspond to Pre-HARSP implementation. To estimate the program costs in Haiti, we are making the following assumptions: (1) For the diagnostic facility: Haiti had regular a freezer, light microscope, 60% of the costs of equipment maintenance (compared with HARSP), $200 in reagents, 10% HARSP in office supplies, same personnel costs, …
ᵟ We assumed that the costs of the rabies surveillance and diagnostic for WHO were the same as those for Haiti pre-HARSP
Cost estimate help*
Animal rabies diagnostic facility	Help
Animal rabies diagnostic facility	5183.64
Capital costs	1787.1
Operational costs	1435
Personnel	1961.54
Animal rabies surveillance program	12227.8
Capital costs	43.6709
Operational costs	7696.11
Personnel	4488
Required trainings HARSP	0
Operational costs	0
Personnel	0
Total annual costs	17411.4
Notes:
*Estimates based on data entered on the following sheets: Help$Diagn, Help$Surv, and Help$Train

## Sheet: HARSP$Surv
Capital and operational costs: animal rabies surveillance program
Cost-effectiveness evaluation of pIBCM in Haiti (National)
Governmental perspective
Capital and operational costs of the animal rabies surveillance program, HARSP (annual)ᵊ					Discount rate	0.03
Item	Units	Unit value	Total units	Useful life (yr)	Annual costs (US $)ᵠ	Source
Capital costs					9651.27
Vehicles	N		20
Cost per vehicle	$/vehicle	1200		5	5240.51	CVM MOU Rabies
Animal capture equipment	$/worker	800		5	3493.67	CVM MOU Rabies
Tablet + Sim card	$/worker	0		3	0
Communications (mobile, radios, etc.)	$/worker	200		5	917.089	Estimate
Operational costs					57234.1
Rabies control supplies	$/worker	500			10000	Poxvirus and Rabies Branch
Dogs investigated and found aliveᵖ	N		9543
Dogs euthanized	N		121
Sedation drug 1ᵋ	$/dog	2.95227	121		357.224	Calculated (Dog_invest)
Sedation drug 2ᵋ	$/dog	2.95227	121		357.224	Calculated (Dog_invest)
Euthanasia drugsᵋ	$/dog	0.82368	121		99.6653	Calculated (Dog_invest)
Disposal
Incineration	$/dog	20	121		484	Estimate
Burying	$/dog	10	121		968	Estimate
Share of dogs buried	%	0.8
Dogs under observation	N		9209
Additional costs per observation	$/dog	0	9209		0	Estimate
Dogs quarantined	N	6
Costs of quarantine facility	$/dog	0			0	Estimate
Vehicles	N		20
Maintenance	$/vehicle	50	20		5600	Estimate
Gas, lubricants, etc.	$/vehicle	50	20		5600	CVM MOU Rabies
Insurance	$/vehicle	0	20		0	Estimate
Office rental*	$	4000			22400	CVM MOU Rabies
Utilities (electricity, gas, water, etc.)	$	1000			5600	CVM MOU Rabies
Office items and supplies	$	200			1120	CVM MOU Rabies
Share of time dedicated to rabies	%	1
Communications (air time, maintenance, etc)	$/worker	30			3528	CVM MOU Rabies
Informatics	$	200			1120	Estimate
Personnel					74488
Surveillance veterinary technicians	N		20			Poxvirus and Rabies Branch
Share of time dedicated to rabies	%	1				Poxvirus and Rabies Branch
Salary/wageᵟ	$/worker	3000	20		60000	CVM MOU Rabies
Fringe benefits	$/worker	300	20		6000	Estimate
Overtime payments	$/worker	0	20		0	Estimate
Protective clothing	$/worker	200	20		4000	Estimate
Program coordinator	N		1			Poxvirus and Rabies Branch
Share of time dedicated to rabies	%	1				Poxvirus and Rabies Branch
Salary/wage	$/worker	4080	1		4080	CVM MOU Rabies
Fringe benefits	$/worker	408	1		408	Estimate
Overtime payments	$/worker	0	1		0	Estimate
Calculations (do not modify)	Units	Unit value
Training per diem	$/day	120
Notes:
ᵊ We are using constant dollars (no inflation) and use a real discount rate (Drummond et al. 2005)
ᵠ These estimates show the equivalent annual cost for the capital outlay assuming that the resale value is cero. The "clinical" life of an equipment is usually less than its physical life, so it is better to be conservative in the years of useful life.
ᵖ The total costs of surveillance, including personnel, transport, diagnostic tests, and related costs are included as operational costs. We are including the costs per dog euthanized, quarantined, or in observation of dogs that depend solely on the total number of dogs investigated (i.e., drugs for sedation, euthanization, and the costs of disposal)
* If owned, estimate the cost per sq. mt. for an office in the same area. Office rental and utilities costs are considered separately for labs and rabies surveillance. If the office space is shared, the value needs to be multiplied by the share of time dedicated to rabies. For the surveillance section, we assumed that "administrative costs" ($5,000/year) in the CVM MOU includes office space and u…
ᵡ Annual costs of protective clothes and equipment for laboratory work, assuming that they wear out in a year
ᵟ The cost per worker day is based on the monthly salary of a veterinary technician (Centre) of US$275, as reported in the Memorandum of Understanding (MOU) with the Christian Veterinary Mission (CVM) in Haiti. We are assuming that all 3 surveillance workers in the project earn this salary. Other salaries that we could consider are veterinary agent ($225/month, Centre, $137.50/month, West), veter…
ᵞ Teacher's wage is based on an annual salary of $80,000, assuming training from a CDC employee or equivalent, and 260 (=52*5) annual work days.
ᵚ The cost per day per participant is based on the salary/wage and fringe benefits of participants in the workshop. It is a weighted average of the costs per worker involved in the animal surveillance program
ᵘ We are assuming that a teacher would spend at least the equivalent to classroom days + field days + 2 days of settling in.
ᵋ For comparison to expected costs from these items in the program, the budget allocated to "veterinary medications" in CVM MOU was $2,000/year
Worksheet sources:
Drummond, MF, Sculpher, MJ, Torrance, GW, O'Brien, BJ, Stoddart, GL. 2005. Methods for the economic evaluation of healthcare programs. Third edition. Oxford, UK: Oxford University Press.

## Sheet: HARSP$Diagn
Capital and operational costs: Animal rabies diagnostic facility
Cost-effectiveness evaluation of pIBCM in Haiti (National)
Governmental perspective
Capital and operational costs of the animal rabies diagnostic facility, HARSP (annual)ᵊ					Discount rate	0.03
Item	Units	Unit value	Total units	Useful life (yr)	Annual costs (US$)ᵠ	Source
Capital costs					4194.89
Fluorescent microscope	$	22000	1	10	2579.07	Poxvirus and Rabies Branch
Incubator	$	1000	1	5	218.355	Poxvirus and Rabies Branch
Freezer (solar)	$	1400	1	5	305.696	Poxvirus and Rabies Branch
Fume hood	$	5000	1	5	1091.77	Poxvirus and Rabies Branch
Operational costs					6935
Equipment maintenance	$	500			500	Poxvirus and Rabies Branch
Insurance	$	0			0	Estimate
Rabies reagents	$	1200			1200	Poxvirus and Rabies Branch
Supplies for handling samples	$	5000			5000	Poxvirus and Rabies Branch
Office rental*	$	2000			200	Estimate
Utilities (electricity, gas, water, etc.)	$	200			20	Estimate
Office supplies	$	150			15	Estimate
Share of time dedicated to rabies	%	0.1				Estimate
Personnel					1790.19
Laboratory technicians	N					Poxvirus and Rabies Branch
Share of time dedicated to rabies	%	0.0961538				Estimate
Salary/wage	$/worker	5460	3		1575	Estimate
Fringe benefits	$/worker	546	3		157.5	Estimate
Overtime payments	$/worker	0	3		0	Estimate
Protective clothing and equipmentᵡ	$/worker	200	3		57.6923	Estimate
Notes:
ᵊ We are using constant dollars (no inflation) and use a real discount rate (Drummond et al. 2005)
ᵠ These estimates show the equivalent annual cost for the capital outlay assuming that the resale value is cero. The "clinical" life of an equipment is usually less than its physical life, so it is better to be conservative in the years of useful life.
* If owned, estimate the cost per sq. mt. for an office in the same area. Office rental and utilities costs are considered separately for labs and rabies surveillance. If the office space is shared, the value needs to be multiplied by the share of time dedicated to rabies. For the surveillance section, we assumed that "administrative costs" ($5,000/year) in the CVM MOU includes office space and u…

## Sheet: HARSP$Train
Capital and operational costs: required trainings HARSPᶧ
Cost-effectiveness evaluation of pIBCM in Haiti (National)
Governmental perspective
Training costs of HARSP (annual)ᵊᶧ					Discount rate	0.03
Item	Units	Unit value	Total units	Total (US$)	Annual costs (US $)ᵠ	Source
Operational costs			Training period	27000	6120
Classroom days	N	5	5	12000	2400	Poxvirus and Rabies Branch
Field days	N	5	5	12000	2400	Poxvirus and Rabies Branch
Form training	N	1	2	2400	1200
Number of participants	N		20			Poxvirus and Rabies Branch
Cost per day of each participantᵚ	$/day	120	20	2400		Weighted average
Training supplies	$/day/worker	25	20	500	100	Estimate
Training-related transport	$/day/worker	5	20	100	20	Estimate
Space rentalᵘ	$/day	0	20	0	0	Estimate
Personnel				7434.31	1486.86
Teacher	N		1			Poxvirus and Rabies Branch
Days in training destinationᵘ	N		12			Estimate
Salary/wageᵞ	$/day	307.692	12	3692.31	738.462	Estimate
Travel expenses (per diem, hotel)ᵝ	$/day	266	12	3192	638.4	FedTravel
Airtickets	$	550	1	550	110	Kayak (ATL-POP)
Notes:
ᵊ We are using constant dollars (no inflation) and use a real discount rate (Drummond et al. 2005)
ᵠ These estimates show the equivalent annual cost for the capital outlay assuming that the resale value is cero. The "clinical" life of an equipment is usually less than its physical life, so it is better to be conservative in the years of useful life.
ᵞ Teacher's wage is based on an annual salary of $80,000, assuming training from a CDC employee or equivalent, and 260 (=52*5) annual work days.
ᵝ Per diem allowances for Petionville, Haiti. Lodging: $155.00, meals and IE $110.00. FedTravel 2015 Per Diem Rates. Available at http://www.fedtravel.com/travel-tools/per-diem-rates.html (Accessed December 28 2015)
ᵚ The cost per day per participant is based on the salary/wage and fringe benefits of participants in the workshop. It is a weighted average of the costs per worker involved in the animal surveillance program
ᵘ We are assuming that a teacher would spend at least the equivalente to classroom days + field days + 2 days of settling in.
ᵘ We are assuming that the classes will take place in the facilities where the program is implemented, thereby the costs of renting a classroom are zero.
ᶧ The costs of training are prorated through the time frame of the project evaluation (with no adjustment for inflation or discounting since the investment is on the first year)
Worksheet sources:
Drummond, MF, Sculpher, MJ, Torrance, GW, O'Brien, BJ, Stoddart, GL. 2005. Methods for the economic evaluation of healthcare programs. Third edition. Oxford, UK: Oxford University Press.
FedTravel 2015 Per Diem Rates. Available at http://www.fedtravel.com/travel-tools/per-diem-rates.html (Accessed December 28 2015)
Kayak. 2015. Flights. Round-trip, ATL-PAP (prices vary constantly). Available at: www.kayak.com/flights (Accessed December 30, 2015)

## Sheet: PEP_costs
Post-exposure prophylaxis (PEP) and related costs
Cost-effectiveness evaluation of pIBCM in Haiti (National)
Governmental perspective
Post-exposure prophylaxis (PEP) and rabies exposure related costs
PEP costs	Units	Unit value	Source
Basic vaccine doseᵖ˟ (including administration)	$/dose	14.4515
Material costs (needles, swabs, etc.)	$/dose	0.121955	Knobel et al. 2005
Overhead costs per visit	$/visit	0.609773	Knobel et al. 2005
Tissue-culture vaccineᵚ	$/dose	12.1955	Knobel et al. 2005
Cold-chainᵌ	$/dose	0.0542989	Acharya et al. 2002
Cost per outpatient visitᵡ	$/outpat.	1.47	WHO-Choice
Injections/doses per patient	N	5	Poxvirus and Rabies Branch
Vaccine doses per visit	N/visit	1	Estimate
Average cost of rabies immunoglobulin (RIG)ᵠ	$	134.15	Knobel et al. 2005
Other treatment variables (not used)
Cost per hospitalized dayᵡ	$/inpat.	4.76	WHO-Choice
Share of patients hospitalizedᵟ	%	0	Estimate
Average number of days hospitalizedᵝ	N	6	Estimate
Notes:
ᵖ Millien et al. 2015 reported a stock of more than 15,000 does of human vaccine for PEP in stock (Nov. 2014), from 20,000 Vero cell rabies vaccines for intramuscular administration donated by Brazil in 2013. Those authors also report an annual use rate of about 8,000 human vaccine doses.
ᵚ The costs per dose of the rabies vaccine is based on the estimate reported by Knobel et al. 2005, which attributes the source to WHO Procurement Services, personal communication, 2003 (see Table 4, p.362), and adjusted by inflation to 2014 dollars. This estimate is probably in the lower range of costs. For instance, Hampson et al. 2015 report a wide range in global costs per dose of human PEP, …
* Knobel et al. was published in 2005; hence presumably reported costs were in 2004 US dollars. We adjusted these reported costs to 2014 dollars using GDP implicit price deflators (US Department of Commerce, Bureau of Economic Analysis: http://www.bea.gov/iTable/iTable.cfm?reqid=9&step=3&isuri=1&903=13#reqid=9&step=3&isuri=1&904=2000&903=13&906=a&905=2015&910=x&911=0 ). The costs of RIG correspon…
ᵠ The overhead and material costs from RIG are included in the basic PEP treatment. An alternative estimate from our first exploratory meeting with Poxvirus and Rabies branch was about $300.
ᵡ WHO-Choice estimates for year 2008. The costs per bed day and per outpatient visit were estimated based on rates at a public facility. We used the average estimated costs for a bed-day of 4.76 (primary-level hospital=$4.21, secondary-level hospital=$4.39, teaching hospital=$5.68) and outpatient visit of 1.47 (health center = $1.21, health enter with beds=$1.50, primary-level hospital=$1.71, and…
ᵟ Only a few episodes of rabies, if any, are hospitalized, as hospitalization provides little palliative care before death (Hampston et al. 2015).
ᵝ The acute phase of rabies typically lasts between 2-10 days; once symptoms appear the disease is almost always fatal (CDC, 2012)
ᵌ We are using Acharya et al. 2002 reported unit costs of cold-chain in Haiti for measles vaccine, adjusted to 2014 dollars.
PEP by scenario (table for calculations)
Scenario	Units	Unit value	Source
WHO Guidelines
Proportion receiving PEP			WHO 2013
Confirmedᵖ	%	1
Probableᵖ	%	1
Suspectedᵖ	%	1
Negativeᵖ	%	1
NBCM
Proportion receiving PEP			Wallace et al. 2015
Confirmedᵖ	%	0.18
Probableᵖ	%	0.44
Suspectedᵖ	%	0.41
Negativeᵖ	%	0.39
HARSP
Proportion receiving PEP
Confirmedᵖ	%	0.94	Estimate
Probableᵖ	%	0.67
Suspectedᵖ	%	0.86
Negativeᵖ	%	0.75
Notes:
NBCM denotes no bite case management.
ᵖ The categories of rabies infection (i.e., confirmed, probable, suspected, and negative) are used only as a reference. HARSP is the only scenario in which this information would be known; under WHO recommendations and in the current scenario in Haiti, all patients would be treated as "suspected" rabid exposure.
Worksheet sources:
Acharya, A., Diaz-Ortega, JL, Tambini, G., de Quadros, C., and Arita, I. 2002 Cost-effectiveness of measles elimination in Latin America and the Caribbean: a prospective analysis. Vaccine, 20, 3332-3341.
Centers for Disease Control and Prevention 2012. Rabies. Available at http://www.cdc.gov/rabies/index.html (Accessed December 29 2015)
Hampson K, Coudeville L, Lembo T, et al. 2015. Estimating the global burden of endemic canine rabies. PLoS Neglected Tropical Diseases, 9(4), e3709.
Knobel DL, Cleaveland S, Coleman PG, et al. Re-evaluating the burden of rabies in Africa and Asia. Bulletin of the World health Organization 2005; 83(5): 360-8.
Millien, MF, Pierre-Louis, JB, Wallace, R, Caldas, E, et al. 2015. Control of dog mediated human rabies in Haiti: no time to spare. PLoS Neglected Tropical Diseases, 9(6), e3806.
US Department of Commerce, Bureau of Economic Analysis: http://www.bea.gov/iTable/iTable.cfm?reqid=9&step=3&isuri=1&903=13#reqid=9&step=3&isuri=1&904=2000&903=13&906=a&905=2015&910=x&911=0 (Accessed December 22, 2015)
Wallace RM, Reses H, Franka R, et al. Establishment of a canine rabies burden in Haiti through the implementation of a novel surveillance program. PLoS Neglected Tropical Diseases 2015. 9(11), e4245.
WHO 2013. WHO Guide for Rabies Pre and Post Exposure Prophylaxis in Humans. Available at: http://www.who.int/rabies/WHO_Guide_Rabies_Pre_Post_Exposure_Prophylaxis_Humans_2013.pdf (Accessed December 22, 2015)

## Sheet: Dog_invest
Animal rabies surveillance program
Cost-effectiveness evaluation of pIBCM in Haiti (National)
Governmental perspective
Drugs for euthanasia and sedation						Dog investigations, data input
Variable	Units	Value	Source			Source of figure: Wallace et al. 2015
Cost per dog																			Investigations
Dog size	kg	20	Estimate																12194
Sedation drugs	$/dog	2.95227
Euthanasia drugs	$/dog	0.82368
Sedation drugsᵠ							Active surveillance																														Passive surveillance
Xylazine + Katemine (12 mL vial)	$/mL	0.738067					34																														12160
Volume	mL/vial	12	Shopmetvet
Total cost per vial	$/vial	8.8568	Shopmetvet
Xylazine (100mg/mL)	$/mL	0.6784																										Located
Volume	mL	50	Shopmetvet																									10060
Cost	$	33.92	Shopmetvet
Ketamine (100mg/mL)	$/mL	0.75
Volume	mL	10	Shopmetvet																Alive																		Dead												Alive
Cost	$	7.5	Shopmetvet																9543																		517												1936
Euthanasia drugsᵡ
Potassium Chloride (adjusted; 2mEq/mL)	$/mL	0.041184
Potassium Chloride (20mEq/mL)	$/mL	0.261								Immediately euthanized									Fourteen day observation									Six month quarantine						Evaded capture
Volume	mL	10	Kvsupply							121									9209									6						207
Cost	$	2.61	Kvsupply
Saline (90%)	$/mL	0.01676
Volume	mL	250	Kvsupply										Died, natural causes			Euthanized			Killed by community			Lost during observation			Healthy & released			Died, natural causes			Healthy & released						Died, natural causes			Killed by community			Killed by veterinarian			Killed by accident
Cost	$	4.19	Kvsupply										128			19			3			37			9022			1			5						159			307			4			47
Notes:
ᵠ For sedation, Xylazine:Ketamine = 2:10. To produce complete anesthesia, 2 ml / 10kg IM										Submitted			Submitted			Submitted			Submitted									Submitted									Submitted			Submitted			Submitted			Submitted
ᵡ For lethal injection (euthanasia), 2mEq/mL; dose: 2mmol/kg or 1mL/kg intracardiac										61			57			13			1									1									120			92			4			40
Summary dog investigations (for calculations)							Diagnosed			Diagnosed			Diagnosed			Diagnosed												Diagnosed									Diagnosed			Diagnosed			Diagnosed			Diagnosed
Variable	Units	Value	Source				27			58			51			13												1									106			80			4			36
Dog-investigations	N	12194	Empirical
Confirmed rabid	N	170	Empirical				Confirmed			Confirmed			Confirmed			Confirmed												Confirmed									Confirmed			Confirmed			Confirmed			Confirmed
Probable rabid	N	630	Empirical				3			35			25			11												1									43			44			4			4
Active surveillance	N	34	Empirical
Diagnosed	N	27	Empirical				Probable			Probable			Probable			Probable			Probable			Probable						Probable						Probable			Probable			Probable			Probable			Probable			Probable
Confirmed	N	3	Empirical				4			5			70			6			2			37						0						22			45			80			0			4			302
Passive surveillance (located & non-located)	N	12160	Empirical
Non-located	N	2100	Empirical
Probable	N	355	Empirical
Located	N	10060	Empirical
Dogs investigated and found dead	N	517	Empirical
Confirmed rabid	N	95	Empirical
Probable rabid	N	129	Empirical
Dogs investigated and found alive	N	9543	Empirical
Dogs immediately euthanized	N	121	Empirical
Confirmed rabid	N	35	Empirical
Probable rabid	N	5	Empirical
Dogs under observation	N	9209	Empirical
Confirmed rabid	N	36	Empirical
Probable rabid	N	115	Empirical
Dogs quarantined	N	6	Empirical
Confirmed rabid	N	1	Empirical
Probable rabid	N	0	Empirical
Evaded capture	N	207	Empirical
Probable rabid	N	22	Empirical
Worksheet sources:
Wallace RM, Reses H, Franka R, et al. Establishment of a canine rabies burden in Haiti through the implementation of a novel surveillance program. PLoS Neglected Tropical Diseases 2015. 9(11), e4245.
Kvsupply. 2016. Dog supplies, canine medications. Available at: http://products.kvsupply.com (Accessed January 5, 2016)
Shopmedvet. 2016. Medical and veterinary supplies. Available at: http://www.shopmedvet.com/product/ (Accessed January 5, 2016)
HAWC Euthanasia protocol

[truncated: 14 more sheets: Main_results, Sensitivity, Detail_results, Detail_graphs, YLL, Epi_data, Sensit_calc, Help$Surv, Help$Diagn, Help$Train, Extrapolation, Useful_data, Sens_MS, Sens_MS2]
